# Supplementary material for: High-Shear Granulation of Hygroscopic Probiotic-Encapsulated Skim Milk Powder: Effects of Moisture-Activation and Resistant Maltodextrin
Source: Pharmaceuticals (Basel). 2023 Jan 31;16(2):217. doi: 10.3390/ph16020217 (PMC9962946; doi:10.3390/ph16020217)
Supplement: Supplementary file 1 [file pharmaceuticals-16-00217-s001.zip]

Archive with 1 entries (1 files):
- pharmaceuticals-2106700-supplementary.pdf
